# Supplementary material for: Mitochondrial Oxidative Stress Regulates FOXP3+ T-Cell Activity and CD4-Mediated Inflammation in Older Adults with Frailty
Source: Int J Mol Sci. 2024 Jun 5;25(11):6235. doi: 10.3390/ijms25116235 (PMC11173216; doi:10.3390/ijms25116235)
Supplement: Supplementary file 1 [file ijms-25-06235-s001.zip]

Archive with 4 entries (4 files):
- ijms-3003242-supplementary.pdf
- Supplementary FigureS1.pdf
- Supplementary FigureS2.pdf
- Supplementary FigureS3.pdf
